# Supplementary material for: Preparation and Photocatalytic Properties of Anatase TiO2 with Hollow Hexagonal Frame Structure
Source: Nanomaterials (Basel). 2022 Apr 20;12(9):1409. doi: 10.3390/nano12091409 (PMC9104110; doi:10.3390/nano12091409)
Supplement: Supplementary file 1 [file nanomaterials-12-01409-s001.zip]

Archive with 1 entries (1 files):
- nanomaterials-1682534-supplementary.pdf
